# Supplementary material for: The single berberine bridge enzyme homolog of Physcomitrella patens is a cellobiose oxidase
Source: FEBS J. 2018 Apr 19;285(10):1923–43. doi: 10.1111/febs.14458 (PMC6001459; doi:10.1111/febs.14458)
Supplement: Supplementary file 1 — Fig. S1. NMR analyses of the product formed in the enzymatic reaction of PpBBE1 with cellobiose. [file FEBS-285-1923-s001.zip]

Archive with 1 entries (1 files):
- febs14458-sup-0001-FigS1.pdf
